# Supplementary material for: Psychological Theoretical Frameworks of Healthy and Sustainable Food Choices: A Systematic Review of the Literature
Source: Nutrients. 2024 Oct 29;16(21):3687. doi: 10.3390/nu16213687 (PMC11547315; doi:10.3390/nu16213687)
Supplement: Supplementary file 1 [file nutrients-16-03687-s001.zip]

Archive with 1 entries (1 files):
- nutrients-3254684-supplementary.pdf
